# Supplementary material for: Early neutropenia on day 8 treated with adjuvant Docetaxel-based chemotherapy in early breast cancer patients: Putative mechanisms within the neutrophil pool system
Source: PLoS One. 2019 Apr 18;14(4):e0215576. doi: 10.1371/journal.pone.0215576 (PMC6472781; doi:10.1371/journal.pone.0215576)
Supplement: S1 Dataset — ANC absolute neutrophil count, ALC absolute lymphocyte count and AMC absolute monocyte count, dex dexamethasone pretreated. (XLSX) [file pone.0215576.s001.xlsx]

## Sheet: Sheet1
	FN cycle	date	age	chemotherapy	ER	PR	HER2	nodal involvement	cycle1filgrastimx150	cycle2fil	ANCd1	ANCd8	ANCd22	ANCd43	ANCd64		ALCd11	ALCd8	ALCd22	ALCd43	ALCd64		AMCd1	AMCd8	AMCd22	AMCd43	AMCd64
complete	1	14	29	TC	positive	positive	negative	1	2	2	6883.2	945	6647.8	2817	3073.5		1872	924	1419	1210.5	1021.5		652.8	161.7	473	396	328.5
complete			32	TC	positive	positive	negative	0	2	2	2913.6	504	1960	2713.5	3871.8		1334.4	756	1235.5	1336.5	1101.6		288	56	224	310.5	307.8
complete			32	TC	positive	positive	negative	2	3	3	2419	31.2	2954.1	2701.9	2422.8		1230	59.6	1023.4	1119.3	842.4		241.9	5.5	232.2	221.4	273.6
complete			35	TC	positive	positive	negative	0	2	2	2382.8	286	4144.8	4624	4281.6		1812.4	936	2065.8	1679.6	1574.4		340.4	52	343.2	421.6	460.8
complete			36	TC	positive	positive	negative	0	2	2	3538	528	6140.4	5843.2	6308		1397.8	976	1582.4	1444.2	1162		388.6	48	584.8	705.5	415
complete			38	TC	positive	positive	negative	1	2	2	2800	299	1421	3198	2875		1585	858	1102	1378	1420		425	52	290	483.6	605
complete			38	TC	positive	positive	negative	0	2	2	4176	319.2	1620	3900	1403		1102	410.4	756	500	664.7		406	40	189	400	181.7
complete			38	TC	negative	positive	negative	0	2	2	1792.8	344.4	1363.5	2722.2	3091.7		1522.8	724.8	1104.3	916.5	915.9		162	88.8	186.3	210.6	240.8
complete			38	TC	positive	negative	negative	10	1	1	2794	1118	3978.8	3658	4159.5		2112	748	1363	2232	1345.2		445.5	72	371.2	248	330.4
complete			39	TC	positive	positive	negative	2	3	3	3606.4	48	1647	2300.4	3850		1472.8	426	783	1000.8	700		330.4	90	135	259.2	300
complete			39	TC	positive	positive	negative	1	2	2	5920.4	180	3423.6	4531.2	3009.6		1459.6	936	1641.6	1369.6	1238.4		426.4	12	253.8	339.2	360
complete			39	TC	positive	positive	negative	1	2	2	1968	275	2310.4	4283.4	3733.6		979.2	715	1174.2	1256.7	1076.4		182.4	55	258.4	271.4	317.2
complete			39	TC	positive	positive	positive	0	1	1	7375.5	738	10318	8909	9594		2098.8	900	1876	2206.6	1845		376.2	72	804	601.8	615
complete			40	TC	positive	positive	negative	0	2	2	3590.2	627	4680	7161.7	4460.4		1757.4	1216	1944	1492.4	1379.7		255.2	38	216	345.8	296.1
complete			41	TC	positive	positive	negative	1	2	2	6177.6	520	4671.6	5780	6210		1997.6	1280	1802	1785	1890		369.6	140	278.8	595	540
complete	2	8	41	TC	positive	positive	positive	0	2	2	3421	288	1907.2	2860	453.6		1314.5	748.8	1091.2	1100	882		302.5	81.6	172.8	352	630
complete			41	TC	positive	positive	negative	1	2	2	2368	390.6	3075	4810	4662		1228	761.6	1555	1222	1071		200	92.4	250	260	252
complete			42	TC	positive	positive	negative	0	2	2	3198	242	2368	2983.2	3055		1601.6	770	1236	1012	1128		218.4	44	276	268.4	282
complete			42	TC	positive	positive	negative	1	2	2	6237	558	5237.1	5929	5550		1053	756	1110.9	1078	1125		486	450	441.6	385	300
complete			42	TC	positive	positive	negative	6	1	1	3402	937.2	4732.2	7644	5705.4		1950	1084.6	1478.4	910	1346.8		222	59.4	237.6	273	199.8
complete			43	TC	positive	negative	negative	0	2	2	4044.8	238	3877.2	4448.6	4037		1625.6	1064	1247.4	1103.3	1061.5		384	42	237.6	283.2	352
delay	2	5	43	TC	positive	positive	negative	1	2	2	2394	532	2679	2238.6	2394.6		2582.1	1273	1630.9	1402.2	1056.9		302.1	38	338.4	389.5	397.8
complete			43	TC	positive	positive	negative	0	2	2	3608.1	171	3354	4899	5090.7		1499.1	603	1549.6	1725.3	1476.8		279.3	36	197.6	298.2	362.1
complete			43	TC	positive	negative	negative	1	2	2	2984.1	627	3294.6	2486.3	4116		1455.3	1140	1983.6	1743.7	1272		259.7	76	290.7	390.1	498
complete			43	TC	positive	positive	negative	0	2	2	2799.9	294	3547.5	3617.6	4774		1718.7	903	1573	1400	1540		280.5	131.6	220	392	532
complete			43	TC	positive	positive	negative	0	2	2	3020.8	187	2996	5183	4434.7		1970.6	748	2016	1313.5	1079.7		477.9	77	352.8	475.7	451.4
complete			44	TC	positive	positive	negative	0	2	2	3234	425	2844	4575	3630		1661	1105	1327.5	1725	1116.5		352	85	288	675	539
complete			44	TC	positive	negative	negative	0	1	1	4348.5	1003.2	5022.4	5293	6860		1683.5	1042.8	1795.8	1738	980		260	30.8	321.2	316	784
complete			44	TC	positive	positive	negative	4	2	2	4874.4	460	3294.4	3310.2	4087		1850.4	1748	2192.4	1755	1342		172.8	69	278.4	280.8	366
complete			45	TC	positive	positive	negative	0	2	2	4230.3	242	3671.2	3556.8	3810.7		1227.2	748	1066	888	975.2		300.9	44	332.8	316.8	418.7
complete	4	11	45	TC	positive	negative	negative	1	2	2	2610	340	1833	2362.5	2300.1		949.5	510	828	780.5	689.7		315	40	219	280	260.7
complete			45	TC	positive	positive	negative	1	1	1	3282.8	930.6	3824.8	5476	4013.6		1972	1126.4	1377.6	1361.6	1252.8		348	81.4	308	451.4	400.2
complete			46	TC	positive	positive	negative	1	2	2	2937.5	378	2019.6	2990	4138.2		1113.9	468	1032.9	1182.2	1208.4		258.5	36	198	248.4	262.2
complete			46	TC	positive	positive	negative	1	2	2	7790	439.4	6123.6	5672.2	3887.4		1630	750.1	1449.9	1603.7	1390.8		530	70.2	429.3	560.9	347.7
complete			46	TC	positive	positive	negative	0	2	2	4060	431	2253.9	2541	3330		1136.8	484	848.1	742	751.5		218.4	63	188.1	196	391.5
complete	3	6	46	TC	positive	positive	negative	5	1	1	4705.8	683.2	4981.8	4747.2	4212		1628.4	593.6	1386.9	1483.5	2340		310.5	67.2	420.9	489.9	546
complete	1	9	47	TC	positive	positive	negative	0	3	3	2765	60	2912.8	2694.9	3879.2		1755	516	1126.4	978.9	915.2		240	24	250.8	312	270.4
complete			47	TC	positive	positive	negative	2	2	2	2416.6	420	2427.2	2489.7	1980		1302.9	826	1402.2	1457.7	774		245.1	98	200.9	322.5	237
complete			47	TC	positive	positive	positive	0	2	2	1206.4	245	1194.9	1705.2	2228.9		1006.2	392	783.3	781.2	554.9		179.4	14	60.9	182	207.7
complete			47	TC	positive	positive	negative	3	2	2	3750.4	266	4964.7	2379	6646.8		1996.8	1022	1353.4	1197.3	1313.7		192	56	234.5	261.3	426.3
complete			48	TC	positive	positive	negative	1	1	1	6918.5	832	9362.4	6545	5306.4		2373.5	1920	3666	3927	2631.2		535.3	192	733.2	833	668.8
complete			48	TC	positive	positive	negative	1	2	2	4360.8	537.2	4117.5	6661.6	4844.4		1994.1	1004.7	1598.2	1654.4	1386		269.1	39.1	250.1	334.4	250.8
complete			48	TC	positive	positive	negative	0	2	2	2097.8	224.8	1713.6	3229.6	2667.6		918	516.8	887.6	774.4	699.2		285.6	29.6	168	347.6	380
complete			48	TC	positive	positive	positive	0	1	1	4757	673.6	4366	4047	4537.1		1541	774.4	1180	1368	1262.6		402	91.2	118	228	59
complete			49	TC	positive	positive	negative	0	2	2	4078.8	342	3568.2	4050.9	2964.5		2006.4	1386	1715.7	1858.5	1656.2		336.6	36	347.7	340.2	240.1
complete			49	TC	positive	negative	negative	1	2	2	2679	289.9	3375	5313	4242		1504	880.1	1355	1274	1320		253.8	119.6	220	357	372
complete			49	TC	positive	positive	negative	0	3	3	2227.4	99	2444	2985.4	4278		1754.4	913	1208	1173	930		240.8	66	288	414	744
complete			50	TC	positive	positive	negative	0	2	2	3180	468	3722.1	3442.4	4352		1340	715	1544.7	1279.2	1632		290	39	330.6	348.4	544
complete	1	7	50	TC	positive	positive	negative	0	3	3	4036.8	496	3460.8	5686.7	4127.2		1351.4	256	984	1051.2	772.8		272.6	16	288	438	459.2
complete			50	TC	negative	positive	negative	0	2	2	3135	580.5	3144.3	4222.4	3515.2		1405	780	1273.7	1108.8	1341.6		200	79.5	192.7	207.2	280.8
complete			51	TC	positive	negative	negative	0	2	2	3243	252	2696.1	2416.8	2444.4		1203.2	888	1311.5	1162.8	896.4		192.7	48	249.4	197.6	237.6
complete			51	TC	positive	positive	positive	0	2	2	2961	517.5	3764.2	4403.7	4242		1466.4	864	1622.5	1486.8	1320		79.9	69	371.7	321.3	348
complete			52	TC	negative	positive	negative	1	1	1	2280	1060	2808.4	4095	3180		3120	1210	2542.9	1512	1749		300	140	418.9	504	318
complete	3	6	52	TC	positive	negative	negative	0	2	2	4032	168	1959	4125	2003.1		918.4	374.5	606	495	808.5		487.2	98.7	396	770	468.6
complete			53	TC	positive	positive	negative	0	2	2	4596	535.6	2894.6	3229.6	2553.4		1140	650	975.8	888.8	625.6		204	62.4	180.4	224.4	170
complete			54	TC	positive	positive	negative	1	1	1	2640	1302.5	3047.2	5147.5	4218		1718.4	910	1757.6	1412.9	1094.4		230.4	197.5	322.4	468.6	330.6
complete			55	TC	negative	positive	negative	1	1	1	5505.6	875	8000	7788	9504		2976	1475	3375	3068	2772		502.2	75	750	708	924
complete			56	TC	positive	negative	positive	5	1	1	4038.3	804.8	3715.2	3855.2	3641.4		1543.5	654.4	1182.6	1665.3	1040.4		340.2	70.4	340.2	427	295.8
complete			56	TC	positive	positive	negative	4	2	2	5532.8	336	5992	8034	4781.7		1618.8	980	1696	1545	1573.2		243.2	56	240	412	241.5
complete			57	TC	positive	negative	negative	6	2	2	2790.7	560	3132.6	3656.6	3486.8		1126.6	728	1131.6	817.8	772.8		292.4	84	308.2	197.4	299
complete			57	TC	positive	negative	positive	5	1	1	3828.4	811.9	4608	4995	4806.7		2312	1159.2	1656	1845	1725.3		278.8	269.1	720	585	461.5
complete			58	TC	positive	negative	negative	0	2	2	3493.8	153	3297.6	4200	4200		1360.8	657	811.2	840	672		405	63	552	660	504
complete			58	TC	positive	positive	negative	1	2	2	4161.6	240	5040	4893	6088		1999.2	1152	1584	1778	1536		367.2	112	288	280	328
complete			59	TC	positive	negative	negative	0	2	2	1864	345	2129.4	2276.4	3705.2		1696	1050	1318.2	1428	1404.2		220	45	273	407.4	631.3
complete	1	6	59	TC	positive	positive	negative	6	4	4	2964.6	368	3420	5054	5190		1949.4	1152	1818.3	1435	1560		270	48	364.8	420	585
complete			59	TC	positive	positive	negative	0	2	2	4168.4	487.9	3690.5	4492.8	4331		2053.6	1079.5	1457.5	1504	1378.6		217.6	81.6	253	300.8	347.7
complete			59	TC	positive	positive	negative	1	1	1	4076.1	979	6724.9	5201	7644		1751.4	1045	1865.5	1316	1666		302.4	147.4	473.2	413	392
complete			60	TC	positive	positive	negative	1	1	1	4300.8	726	4939.2	4739	5709.6		1708.8	1320	1771.2	1855	1552.2		268.8	110	352.8	329	421.2
complete	3	9	60	TC	positive	negative	negative	0	2	2	2893.5	341	1955.2	2484	1680		1287	715	1084.8	957.6	448		292.5	33	150.4	147.6	168
complete			60	TC	positive	positive	negative	1	2	2	2764.9	392	2372.4	3096	3715.2		1173.9	812	874.8	782.6	724.8		202.1	112	252	210.7	230.4
complete			60	TC	positive	positive	negative	3	2	2	2415	385.9	2773.4	3411.2	3764.2		1541	1079.5	1528.8	1320.8	1513.8		266.8	163.2	328.3	358.8	400.2
complete	1	9	61	TC	positive	positive	negative	0	3	3	2438.4	35	2121.6	2866.5	3300		1368	285	975.8	1093.5	1000		336	165	261.8	450	450
complete			61	TC	positive	positive	negative	7	2	2	2947.2	234	2223	2771.6	2944.2		1204.8	540	1223.6	918.4	835.8		278.4	36	262.2	319.8	289.8
complete			61	TC	positive	negative	negative	4	1	1	2363.6	1175	3125.5	3547.8	3432.3		1109.6	1075	1142.1	1317.6	1208.7		209	100	352.5	426.6	357
complete			61	TC	positive	positive	negative	2	2	2	3427.5	255	4160	4664.8	4334.9		3255	1309	1846	1638.8	1775.5		480	68	331.5	387.6	455.6
complete			61	TC	positive	positive	negative	4	2	2	2665	152	2234.8	3238.4	2881.2		1225.9	608	1198.8	1025.8	949.2		151.7	16	188.7	266.8	327.6
complete			61	TC	positive	positive	positive	8	2	2	5219.5	442	4902.4	2504.2	3110.8		1591.4	728	1004.8	1026	1016.4		328.5	104	403.2	247	242
complete			62	TC	positive	positive	negative	0	2	2	2242.7	255	2843.5	3688.2	4902.4		1668.7	1185	1593.3	1377	1158.4		159.9	30	244.4	313.2	300.8
complete	3	10	62	TC	positive	positive	positive	0	2	2	4107.2	416	3043.9	3456	3223.2		1999.2	759.2	2513.2	1517.4	1254.6		428.4	104	481.9	378	561
complete			62	TC	positive	negative	negative	0	1	1	2754.2	1022.7	2904	2936.9	2772.9		1489.9	894.6	1188	937.4	694.2		258.5	111.3	132	344	280.8
complete			63	TC	positive	negative	negative	1	2	2	2942.5	266	3921.5	4440	3604		2183.5	1022	1298	1230	954		242	42	236.5	300	371
complete			63	TC	positive	positive	negative	1	2	2	2677.5	238	5173	3304.8	5329		1552.5	434	1505	1514.7	1460		148.5	14	273	249.9	292
complete	1	8	63	TC	positive	positive	negative	9	3	3	3830.4	412.1	4762.8	5183	4681		1487.7	795.6	1096.2	1491	1054		210.9	61.1	321.3	284	440.2
complete			63	TC	positive	negative	negative	1	2	2	3300.2	551	4224	4356	5358		2157.6	1273	1914	1716	1846.8		197.2	19	264	330	288.8
complete			63	TC	negative	negative	negative	0	2	2	5530	403	5949.6	6007.5	5397		1330	598	1191.4	1185	1155		70	247	207.2	270	399
complete			63	TC	positive	negative	negative	10	2	2	4294.4	416	4401.4	3842.8	5016		1256.6	598	1062	1060.8	726		359.9	247	259.6	218.4	528
complete			63	TC	positive	positive	negative	1	2	2	2799.3	774	5085.3	4015	5548		1199.7	720	1273	1078	1335.9		219.3	252	268	302.5	357.7
complete	3	8	64	TC	negative	positive	negative	1	2	2	3399	231	2988	4098.3	3952		1677.5	759	1080	940.5	925.6		280.5	66	279	621.3	301.6
complete			64	TC	positive	negative	negative	0	3	3	1801.9	88	713	1353.6	1125		1591	968	1265	1510.4	975		229.4	22	276	297.6	300
complete			64	TC	positive	positive	negative	0	2	2	5240.7	513.6	3997	6248	8239		2292.3	984	2492	1760	1498		413.1	72	448	616	642
complete			64	TC	positive	negative	negative	0	2	2	5742	442	3752.6	2812.6	4823.1		2209.8	1088	1693.6	1587.6	1428.3		487.2	85	319	441	496.8
complete			64	TC	positive	positive	negative	0	2	2	4823.1	371	5299.2	3595.5	3835.2		1662.9	905.8	1152.3	1193.4	974.1		310.5	92.4	365.7	270.3	260.1
complete			64	TC	positive	positive	negative	2	2	2	3499.2	976	4680	5354.4	5272.9		1495.8	814	1456	1214.4	1038.5		232.2	120	253.5	220.8	281.4
complete			64	TC	positive	positive	negative	1	2	2	4113.8	489.9	4643.1	5095.4	4970		2083.7	1605.4	1554.4	1679	1547.8		348.4	133.4	381.9	423.4	532.5
complete			65	TC	positive	positive	negative	1	2	2	3550.2	324	4268.8	4358.6	6794		2183.8	852	1817.6	1407.4	869		286.7	12	268.8	353.4	237
complete			65	TC	positive	positive	negative	1	2	2	2790	180	2755	3095.2	2856		2874	1512	2656.4	1817.9	1636.8		234	108	290	307.4	249.6
complete			66	TC	positive	positive	negative	1	2	2	1810.3	380	3177.2	4385.9	3712.8		1788.8	1360	1217.3	1311.5	1019.2		232.2	80	192.7	353.8	348.4
complete			66	TC	positive	negative	negative	3	2	2	4496.8	456	4622.4	5046.4	3407.4		2292.2	1311	2095.2	2622.8	1522.8		313.9	76	396	531.2	399.6
complete	3	6	66	TC	positive	positive	negative	1	2	2	2337	180	2447.2	2116.8	2767.5		1562.1	996	1075.4	1152	1053.7		151.7	12	193.8	270	250.1
complete			66	TC	positive	negative	negative	0	2	2	2646.9	858	5143.5	5696	6248		2142	1664	2462.4	2314	1848		198.9	52	437.4	534	440
complete			66	TC	positive	negative	positive	2	2	2	3575	385	3613.5	3447.6	3949.8		1485	893.2	1358.5	1152.6	1061.4		330	77	445.5	408	597.4
complete			66	TC	positive	positive	negative	6	2	2	2943	409.7	3699.3	3816.4	4328.2		1922.4	1169.6	1681.5	1363	1668.3		313.2	79.9	389.4	504.6	589.6
complete			67	TC	positive	positive	negative	0	2	2	2419.6	432	4739.6	4059	4023.8		1651.4	1024	1577.6	1056	1339.2		289.8	32	319.6	302.5	533.2
complete			67	TC	positive	positive	negative	0	2	2	3546.4	182	6283.1	9013.2	7248		1798	966	1535.5	1832.8	1747.2		403	140	415	614.8	499.2
complete			67	TC	positive	positive	negative	12	2	2	1965.6	136	3916.2	3497.4	3791.2		1785	1445	1634.8	1252.8	1204		369.6	119	408.7	609	392
complete			68	TC	positive	negative	negative	0	2	2	4819	119	2885.3	3432	3597		1856.5	343	855.7	1040	1105.5		545.1	147	391.3	364	539
complete			68	TC	positive	positive	negative	0	2	2	2548	228	5069.4	5964	8236		1612.1	756	1341.9	1008	1044		274.4	180	426	420	696
complete			69	TC	positive	positive	negative	3	2	2	4399	209	4015	3570	3899		3195.5	1577	2576.9	2772	2401		323.7	57	598.6	518	637
complete			69	TC	positive	positive	negative	4	2	2	4753	606	6837.6	8480	7623		1722	1230	1355.2	1166	1287		420	102	580.8	742	792
complete			70	TC	negative	negative	positive	0	2	2	3586.8	630	2880	6037.2	6468		950.6	756	1201.5	1263.6	924		284.2	234	279	405.6	588
complete			70	TC	positive	negative	positive	0	2	2	3072	908.6	3987.9	2935.5	4671.8		2334	1150.6	1896.3	2080.5	1831.8		480	110	396.9	615.6	568
complete			71	TC	positive	positive	negative	8	2	2	3558.8	851	4044	3341.7	4366		1946.8	1127	1548	1048.1	1003		446.4	253	288	272.6	295
complete			71	TC	positive	negative	negative	2	3	3	2920.3	120	3744	5062.3	5197.2		1992.8	1032	1974	1583.3	1576.2		222.6	24	222	369.2	269.8
complete			71	TC	positive	positive	negative	4	2	2	2332.2	320	2744.8	2451	3100.5		1913.6	1200	1612.1	1517.9	1003.5		257.6	80	282	288.1	328.5
complete			71	TC	positive	positive	negative	16	2	2	4222.4	528	8400	7189	6552		1015	504	600	1274	624		220.4	120	400	182	390
complete			71	TC	positive	negative	positive	0	2	2	4433.6	544	5863.2	3846.4	4172.8		1693.2	1212	1948.8	1952	1593.6		394.4	180	470.4	403.2	371.2
complete			72	TC	positive	positive	negative	0	2	2	4368	324.8	3729.4	2528	2271.8		1631.5	974.4	1699.4	1096	1039.7		286	71.4	243.6	296	318.2
hypocycle			73	TC	positive	positive	negative	3	2	2	2193	464	2280	2760	2439.5		1715.7	960	1216	960	525		249.4	128	266	280	406
complete			74	TC	positive	positive	positive	12	2	2	3844	324.8	6120	4737.6	1125.9		1996.4	974.4	1938	1958.4	1309.5		192.2	71.4	331.5	352.8	213.3
complete			38	TC	negative	positive	negative	3	2	2	2671.2	549.7	2783.2	3257.4	4718		2178.3	1541	2402.4	2342.4	1771		270.3	149.5	369.6	427	427
complete			58	TC	negative	negative	positive	0	1	1	3002.4	904.4	8436	5496	4422		1177.2	593.3	1221	1568	1194.6		680.4	120.7	777	704	627
complete			37	TC	positive	negative	negative	NA	2	2	2740.8	446.6	2386.5	3800.3	4467.2		1555.2	705.6	1032.3	1836.1	1395.2		302.4	187.6	229.4	390.4	467.2
complete			50	TC	positive	positive	positive	0	1	1	4810.6	1436	4693	5840	6720		1179.2	472	1053	1280	1092		542.7	52	591.5	640	504
complete			48	TC	positive	positive	negative	0	3	3	4556.8	90	2740.1	5083.8	5421.6		1536	765	1504	1709.4	1209.6		230.4	36	376	525.4	496.8
complete			64	TC	positive	negative	positive	9	1	1	5365.6	2093	8193.8	7110	6966		1497.2	980	1653.6	900	1204		387.6	357	636	450	430
complete			59	TC	positive	negative	positive	0	2	2	3758.3	377	2492.8	4997.2	3547.6		1728.7	893.1	1357.1	1004.4	1043.7		230.1	19.5	200.9	179.8	259.7
complete			42	TC	positive	negative	negative	1	2	2	7694.1	140	5882.8	5326.8	8932		1720.1	680	1386	1138.5	1740		659.2	110	315.7	351.9	464
complete			67	TC	positive	positive	positive	0	2	2	2454.8	596.7	4023	3635.8	4006.8		1113.4	946.9	934.2	891.8	922.2		182.4	136	421.2	313.6	312.7
complete			60	TC	negative	positive	negative	3	2	2	3033.1	370.5	5467	4428.6	7470		1440.6	760.5	1463	1220	900		249.9	119.6	770	341.6	540
complete			58	TC	positive	negative	negative	7	2	2	3126.2	522	3916.7	2355.6	3660.8		1367.1	805.5	996.4	1251.9	1112.8		298.9	151.5	307.4	249.6	364
complete			71	TC	positive	positive	negative	2	2	2	3386.7	588.8	3325	5100	3620		1484	804.8	1195	1020	870		349.8	137.6	350	612	390
complete			55	TC	positive	positive	negative	18	2	2	2040	217	2584	3422.1	2697.8		1432	574	872	912.9	774.9		264	139	372	586.5	438.7
complete			44	TC	positive	positive	negative	0	2	2	3242.4	335.4	2635.8	2833.6	2398.5		1831.2	822.9	1600.8	1334	1312		358.4	91	326.6	391	340.3
complete			61	TC	positive	positive	negative	1	2	2	1912.5	740	3172	3073.2	3886		355.5	964	1612	1565.2	1392		261	276	312	520	464
complete			52	TC	positive	positive	negative	2	2	2	2971.6	417.6	6072	7990	7482		1085.6	1245.6	1592	1034	860		197.8	59.4	288	188	172
complete			60	TC	negative	positive	negative	0	1	1	1309.8	1062.6	2614.4	2886.1	1864.5		2001.7	986.7	1268.5	1528.8	1089		229.4	236.9	378.4	426.3	316.8
complete			65	TC	positive	negative	positive	0	2	2	2617.4	325	2538.8	3789.5	5056		1702	910	1579.6	1250.8	768		220.8	39	250.8	238.5	256
complete			41	TC	positive	positive	negative	1	2	2	4381.8	506.8	3196.8	3639.6	4567.5		1701.8	726.6	1744.2	1339.2	1278.9		355.1	61.6	340.2	340.2	352.8
complete			66	TC	positive	negative	positive	21	2	2	2792.2	294	4780.8	3832.4	3307.2		1495	968.8	1305.6	1086.8	1243.2		147.2	29.4	198.4	218.4	158.4
complete			47	TC	positive	positive	negative	0	1	1	5022	867.6	5869.5	7830.2	7526.4		6519.3	2502	3780	3201.1	2732.8		483.6	140.4	819	833	896
complete			44	TC	positive	positive	negative	0	1	1	4803.2	740	5256	7031	9492		2067.2	1080	1445.4	1513	1243		395.2	100	343.1	178	226
complete			58	TC	positive	negative	negative	0	1	1	10287	1020	7626	6804	5498.2		635	680	930	924	1213.6		635	60	372	420	429.2
complete			48	TC	positive	positive	negative	1	2	2	3304.8	324.5	4745.8	5844.3	6232		1711.8	639.1	1165.1	1493.8	760		178.2	104.5	158.6	331.1	532
complete			49	TC	positive	positive	negative	2	2	2	3115.2	286	3187.2	3355	3056.6		2831.4	2132	2758.4	2379	2498.6		382.8	130	345.6	305	477.4
complete			32	TC	positive	positive	negative	NA	1	1	3042	752.4	3170.3	3455	3528		1648.4	1256.2	1421	1225	955.5		260	140.8	259.7	230	303.8
complete			47	TC	positive	negative	negative	8	2	2	4392	581.7	4294.7	5880	7092		1944	1339.8	1715.2	2184	1512		504	147	569.5	336	360
complete	1	13	45	TC	positive	positive	negative	0	3	3	1977.3	490	1392	2376	2824.8		1384.5	826	1491.2	1200	1122		370.5	42	198.4	308	250.8
complete			66	TC	positive	positive	negative	0	2	2	3621	377	3800.5	3475.2	4674		902.7	793	1094.5	921.6	798		418.2	79.3	495	355.2	228
hypocycle	1	8	68	TC	positive	negative	negative	7	3	3	3832.5	171	5737.2				2978.4	1501	2184	0	0		401.5	133	411.6	0	0
hypocycle			76	TC	positive	negative	negative	0	2		3705	471.9					935	444.4	0	0	0		280	135.3	0	0	0
hypocycle			67	TC	positive	positive	negative	0	2		6399	439.2					1343	458.4	0	0	0		158	127.2	0	0	0
hypocycle	1	8	73	TC	negative	positive	negative	1	4	4	5767	100	4032				1226.4	1540	2107	0	0		248.2	340	700	0	0
hypocycle			78	TC	positive	negative	positive	NA	3	3	4464.3	549.7	5510.4				1869.9	1357	1984.4	0	0		427.8	351.9	623.2	0	0
hypocycle			54	TC	positive	negative	negative	2	2	2	1807.2	298.2	2809.8	2576			1472.4	963.2	1062.6	682.5	0		208.8	119	268.8	199.5	0
hypocycle			69	TC	positive	negative	negative	0	2		2754	953.4					1417.5	1014.3	0	0	0		211.5	81.9	0	0	0
hypocycle			78	TC	positive	positive	positive	0	2		4742.8	902.5					1810.5	849.3	0	0	0		411.8	110.2	0	0	0
hypocycle			68	TC	positive	positive	negative	0	3		2236	77					1358.8	814	0	0	0		356.9	99	0	0	0
hypocycle			67	TC	negative	positive	negative	NA	2		2720.2	744					2639	1444.8	0	0	0		243.6	120	0	0	0
hypocycle			68	TC	positive	negative	positive	0	2		4898.8	234					1961	1332	0	0	0		288.6	216	0	0	0
hypocycle			79	TC	positive	positive	negative	13	2	2	5286.5	501.6	3727.5	2687.7	4813.8		3433.8	1634.4	2740.6	1994.1	1775		397.7	163.2	461.5	346.8	461.5
hypocycle			72	TC	positive	positive	negative	10	2		3006	559.3					1264.5	970.7	0	0	0		211.5	129.2	0	0	0
hypocycle			63	TC	negative	positive	negative	1	2	2	4343.8	255	6370	7344			2486.4	1309	2093	1824	0		340.4	68	546	403.2	0
hypocycle			71	TC	positive	negative	negative	0	3		2238.2	150					1216	870	0	0	0		277.4	450	0	0	0
hypocycle			40	TC	positive	positive	negative	1	2	2	4294.4	260	3008	4759.6			1568	884	1461.7	2007.5	0		352	65	202.1	452.6	0
hypocycle			40	TC	positive	positive	negative	0	2	2	3206.7	441	4047.4	4189	4586.4		2268	859.6	1539.9	2108.7	1915.2		346.5	19.6	230.1	362.1	338.4
complete			44	TC	positive	positive	negative	0	2	2	2883.2	570	3525.5	4408.8	5543.2		2146.5	1140	1694	1788.6	2115.6		201.4	95	258.5	356.4	508.4
hypocycle			68	TC	positive	positive	negative	2	2	2	3298	195	4857.5	6794			2944.4	975	1427.1	1290	0		401.2	117	348.4	430	0
hypocycle	3	9	47	TC	positive	positive	negative	1	2	2	4347	192	3431.4	3325			1524.6	948	1938	1415	0		333.9	36	267.9	220	0
hypocycle	1	7	48	TC	positive	positive	positive	0	4	4	3010.8	574.8	3068	2995.2			1513.2	555.6	1300	1310.4	0		280.8	9.6	520	345.6	0
complete			51	TC	positive	positive	negative	NA	2	2	4302.9	387.4	6640	4419.1	5589		1480.5	717.6	1040	1079.7	1035		258.3	58.5	160	312.7	207
complete			58	TC	positive	positive	negative	11	2	2	4640	210	2141.7	4489.2			1273.6	380.1	867.9	951.2	0		288	60.2	211.2	301.6	0
complete	3	4	64	TC	positive	positive	negative	1	2	2	4725.6	260.7	3971	8961			1412.4	679.8	1083.5	721	0		237.6	100.1	313.5	515	0
hypocycle			65	TC	positive	positive	negative	0	2		2612.4	154					1293.6	525			0		201.6	14	0	0	0
complete			48	TC	negative	positive	negative	1	2	2	4948.7	143	3694.1	3354.9	3936		1590.4	583	1637.7	1319.7	1356		326.6	352	349.8	487.6	630
hypocycle			77	TC	positive	negative	negative	2	2	2	5505.6	732.2	4818	3031.6			1354.2	534.8	1056	827.2	0		407	113.4	396	360.8	0
hypocycle			57	TC	positive	positive	negative	3	2	2	1767.6	363.6	2023.2	2548			1612.8	766.8	1324.8	1116	0		187.2	50.4	201.6	312	0
hypocycle			69	TC	positive	positive	negative	0	2	2	3240.6	247	5306	5808	6320		2811.6	1501	1449	1856	1336		363	114	238	320	312
hypocycle			73	TC	positive	positive	negative	2	2		5011.6	432.9					1360.1	679.9			0		247.9	176.8	0	0	0
complete			42	dexTC	positive	positive	negative	1	1	1	9006	825	9152	10560	7854		2052	1095.6	728	1080	1530		342	70.4	520	360	612
complete			51	dexTC	positive	positive	negative	7	2	2	6585.6	490.6	6308	7102	5300.4		2371.2	1381.6	2432	2639.4	2226		566.4	277.2	712.5	805.6	806.4
complete			47	dexTC	positive	positive	negative	0	2	2	7990.5	552	9384.4	10582	9243		2173.5	1492.7	1879.2	2717	2106		304.5	154.1	313.2	858	351
complete			22	dexTC	positive	positive	positive	4	2	2	5584.5	494.4	11508	7680	6320		2482	915.2	1781	1440	1264		408	120	274	288	237
complete			41	dexTC	positive	positive	negative	11	1	1	7884	815.3	13090	11713.2	11202.2		4968	1990.2	3867.5	4764.4	3839.4		526.5	257.3	490	619.2	647.8
complete			49	dexTC	positive	positive	negative	2	1	1	6213.5	866	4276.8	4902.8	6723		1878.5	924	1907.4	1530	913		348.5	140	363	333.2	581
complete			58	dexTC	positive	positive	negative	0	2	2	5008.4	460	6899.6	7255.6	8059.8		2257.2	1420	2068	1930.3	1555.4		281.2	100	376	417.1	393.9
complete			58	dexTC	positive	negative	negative	0	2	2	4593.6	171	5752.5	3294.6	5243		991.8	1596	1305	1351.5	1211		203	95	420	382.5	518
complete			66	dexTC	positive	negative	negative	0	2	2	5061.6	192	4761	4660.5	4076.9		1901.8	912	1704.3	1345.5	1421.9		377.4	48	400.2	429	359.9
complete	1	10	65	dexTC	positive	negative	negative	2	4	4	6310.2	48	4927.5	6264	6699		1170	972	1781.2	720	924		288.6	168	394.2	216	77
complete			50	dexTC	positive	positive	negative	0	2	2	8938	432	10710	5350.4	5975.2		1744	1680	1638	2868.8	2323.2		218	216	252	501.6	440
complete			69	dexTC	positive	positive	negative	4	2	2	8602.8	375.7	7406	9240	14592		1701.3	1181.5	1444.4	1155	456		374.5	91.8	331.2	105	152
complete			77	dexTC	positive	negative	positive	6	2	2	7614	253	7777	9314.8	8242.5		5922	2001	2838	1983.6	1795.5		564	46	363	278.4	441
complete			56	dexTC	positive	negative	negative	12	2	2	8602	460	7918.2	8013.6	8148		1705	1380	1886.8	1865.6	1164		627	100	710.2	646.6	388
complete			46	dexTC	positive	positive	negative	4	2	2	7725	593.6	6068.4	9072	7708		1854	785.6	1271.4	1792	1410		721	120	413.4	336	188
complete			48	dexTC	positive	positive	negative	11	1	1	8778	836	14469	11815	10988		2166	1188	954	1807	2010		342	88	477	278	268
complete			59	dexTC	positive	negative	negative	1	2	2	8330	490	11036	9919	9765		980	658	1116	654	630		196	140	248	327	105
complete			44	dexTC	positive	positive	negative	12	2	2	6639.4	300	8881	7055	5797.5		1637.6	756	1498	1190	1162.5		614.1	120	321	255	510
complete			43	dexTC	positive	positive	negative	0	2	2	4788	156	4428.9	5760	4743.6		1904	756	1524.6	1152	1474		280	228	315	280.8	448.9
complete			33	dexTC	positive	positive	negative	3	2	2	8721	220	3240	9922	11571		2154.6	650	1185.6	1452	1463		478.8	30	326.4	726	266
hypocycle	1	7	72	dexTC	positive	positive	negative	0	4	4	10744.8	72	4985.5				2098.8	624	1040				330	88	351
hypocycle			68	dexTC	positive	positive	negative	0	2	2	5912.6	186.3	1763	4068			2425.2	455.4	1435	1524			394.8	134.1	360.8	324
hypocycle			67	dexTC	positive	negative	positive	5	3	3	8742	90	10272				564	750	214				94	130	214
hypocycle	1	8	58	dexTC	positive	negative	negative	0	3		4194.9	333					1433.7	297					241.9	9
hypocycle			64	dexTC	positive	positive	negative	0	2	2	6478	234	8736				1287.4	1314	1040				410	216	624
hypocycle			65	dexTC	positive	positive	negative	0	2	2	7162.8	264	4672	5904			1757.8	693	1452.8	1080			423	121	224	216
hypocycle			78	dexTC	positive	positive	negative	5	3	3	5409.6	96	7482	9690			1076.4	608	783	1140			372.6	64	435	570
complete			52	dexTC	positive	positive	negative	12	2	2	6547.2	360	2253.4	2624	8550		1724.8	708	1254	1189	570		501.6	72	228	237.8	380
hypocycle			71	dexTC	positive	positive	negative	0	2		9200	276					1725	672					575	144
complete	0		53	DOC	positive	negative	negative	2	1	1	2019.6	2029.8	1560	3348			873.8	2029.8	754	706.5			353.6	353.6	208	382.5
complete	0		34	DOC	negative	negative	negative	1	1	1	1554	745	6138.3	6318			1036	235	1516.8	936			370	3	197.5	312
complete	0		34	DOC	negative	negative	negative	2	2	2	1608	161	3264	2752			885	455	1185.6	1247			447	63	331.2	258
complete	1	9	35	DOC	negative	negative	negative	5	3	3	2199.6	1890	4629.9	3366			1173.9	1134	933.3	1086.3			475.8	1134	469.7	525.3
complete	0		37	DOC	negative	negative	negative	0	2	2	2171.4	673.5	3621.1	4309.2			821.7	612	1078	1031.7			277.2	183	161.7	307.8
complete	0		39	DOC	positive	positive	negative	4	1	1	3253.5	1105	5208	3840			751.5	510	558	670			405	34	186	360
complete	0		39	DOC	negative	negative	negative	1	2	2	5502.5	608	4354.2	4730.6			1235.4	832	1262.6	1159.4			326.6	144	253.7	248
complete	0		44	DOC	positive	positive	negative	30	2	2	1353	429	3005.7	3181.9			1320	594	911.6	1034			495	44	270.9	376
complete	1	9	46	DOC	positive	positive	negative	0	4	4	1976	78	2413	2070.6			1235	438	927.2	1030.2			558.6	84	399	258.4
complete	0		48	DOC	negative	negative	negative	0	2	2	1334	370	1860	2640			1015	490	868	640			406	120	217	600
hypocycle	0		49	DOC	negative	negative	negative	0	2	2	1815	390	1368	1690			858	450	792	702			495	160	144	182
complete	0		49	DOC	negative	negative	negative	8	2	2	3900	400	4292	5226			650	530	812	670			250	70	116	268
complete	0		51	DOC	negative	positive	positive	28	1	1	3714	840	5544	4823.1			1344	880	1428	1214.4			684	180	756	510.6
complete	0		52	DOC	positive	negative	negative	0	1	1	2623	2241	5794.2	4518.4			258	459	851	1216			688	0	629	582.4
complete	0		55	DOC	negative	negative	negative	0	2	2	5135	517	2606.4	3600			650	473	691.2	528			455	99	252	384
complete	0		57	DOC	negative	negative	negative	17	1	1	3662.4	1026	4880	3412.8			991.2	486	793	940.8			744.8	252	122	379.2
complete	0		60	DOC	positive	negative	negative	0	2	2	1050	484	3689.5	3576.7			950	550	686.2	756.7			400	66	253.8	310.2
complete	0		61	DOC	negative	negative	positive	0	2	2	2257.2	450	5986	3418.2			881.6	630	738	993.6			551	390	410	421.2
complete	0		61	DOC	negative	negative	negative	21	2	2	2061	672	2700	3450			672	308	810	414			189	392	315	414
complete	0		62	DOC	negative	negative	negative	0	2	2	1092	448	1155	912			567	203	630	779			357	28	231	152
complete	0		62	DOC	positive	positive	negative	7	2	2	2236	780	4725.9	3605.7			1075	442	914.5	1193.4			516	65	230.1	290.7
complete	0		67	DOC	negative	negative	negative	16	2	2	3400	648	5264	4408			750	432	1113	870			650	108	322	290
reduction	2	11	67	DOC	negative	negative	negative	0	1	2	4288	952	4758	4292			896	527	793	638			576	204	305	464
complete	0		67	DOC	negative	negative	negative	0	1	1	4071	855	5698	4885.2			1380	480	1355.2	1511.1			966	150	539	469.2
complete	0		67	DOC	negative	negative	negative	1	1	1	1728	1410.5	3991	3744.8			2496	1289.6	1950	2077			432	341	487.5	328.6
complete	0		68	DOC	negative	negative	negative	11	2	2	2772	448	3212	3772.1			1323	742	1424.5	2378.5			328.5	182	275	395.3
complete	0		70	DOC	negative	negative	negative	4	2	2	2852	264	4650	2583			1058	810	1184.2	1281			460	97.2	291.4	268.8
complete	0		75	DOC	negative	negative	negative	7	1	1	4739.6	1449	4868.5	4507.4			1312.4	588	1163.5	1215.2			659.6	63	429	440.2
complete	0		59	DOC	positive	positive	negative	15	2	2	3024	492	3976	3794.8			960	516	1086.4	959.3			624	180	431.2	482.3
complete	0		60	DOC	negative	negative	negative	23	2	2	2112	614.9	2259.9	2547.6			512	292.6	527	554.4			512	151.8	241.8	158.4
complete	0		73	DOC	negative	negative	negative	12	2	2	3819	143	6460	4751.9			1185.6	793	836	994.3			666.9	351	228	341.6
complete	0		58	DOC	negative	negative	negative	8	1	1	4562.8	1250.2	4588.5	3835			1482.4	509.2	1621.5	2080			707.2	110.2	641.7	520
complete	0		57	dexDOC	positive	positive	negative	2	2	2	9090	187	8514	7440			303	583	1089	400			606	264	297	160
complete	0		50	DOC	positive	positive	positive	0	2	2	2352	408	2565	2879.6			1728	1207	1530	1260.4			528	68	180	331.2
hypocycle	0		77	DOC	negative	negative	negative	8	2		3196.8	259					825.6	189					648	189

## Sheet: Sheet2
	FN(cycle)	FN(date)	age	chemotherapy	ER	PR	HER2	grade	positive node	ANCd1	ANCd8	ANCd22	ANCd43	ANCd64		ALCd1	ALCd8	ALCd22	ALCd43	ALC64		AMCd1	AMCd8	AMCd22	AMCd43	AMCd64
delay	1	8	53	FEC(DOC)	positive	negative	negative	2	2	2723.4	972	2723.4	2676	2019.6		1545.3	774	1545.3	904	873.8		209.1	18	209.1	380	353.6
complete	0		34	FEC(DOC)	negative	negative	negative	3	1	4906.1	2607.5	4906.1	5168	1554		1860.2	822.5	1860.2	1292	1036		156.2	10.5	156.2	532	370
complete	0		34	FEC(DOC)	negative	negative	negative	3	2	3675	2117.5	3675	2150	1608		1950	1130.5	1950	1517.9	885		375	10.5	375	602	447
complete	0		35	FEC(DOC)	negative	negative	negative	3	5	6151.2	2123.5	6151.2	2558.4	2199.6		1645.6	840.1	1645.6	1622.4	1173.9		554.4	18.6	554.4	542.4	475.8
complete	0		37	FEC(DOC)	negative	negative	negative	3	0	3109.6	1710.8	3109.6	1901.8	2171.4		1242	826.8	1242	1298.7	821.7		188.6	10.4	188.6	488.4	277.2
complete	2	8	39	FEC(DOC)	positive	positive	negative	1	4	3310	1426	3310	3072	3253.5		1210	736	1210	912	751.5		300	46	300	288	405
complete	0		39	FEC(DOC)	negative	negative	negative	3	1	4977.1	2301.8	4977.1	3468	5502.5		1767.9	1026.8	1767.9	1700	1235.4		298.2	10.2	298.2	816	326.6
complete	0		44	FEC(DOC)	positive	positive	negative	2	30	2622.6	1482	2622.6	2320	1353		1555.7	1014	1555.7	1160	1320		282	78	282	280	495
complete	0		46	FEC(DOC)	positive	positive	negative	1	0	3181.5	1144	3181.5	3528	1976		2494.8	1012	2494.8	1344	1235		409.5	0	409.5	504	558.6
complete	0		48	FEC(DOC)	negative	negative	negative	3	0	4131	1020	4131	5873.4	1334		1026	920	1026	1326	1015		199.8	40	199.8	546	406
reduction	0		49	FEC(DOC)	negative	negative	negative	3	0	2492	1624	2492	2478	1815		2273.6	1036	2273.6	1470	858		240.8	56	240.8	84	495
complete	0		49	FEC(DOC)	negative	negative	negative	3	8	4556.5	1218	4556.5	2200	3900		1508	798	1508	1120	650		240.5	21	240.5	520	250
complete	1	9	51	FEC(DOC)	negative	positive	positive	3	28	8816.4	1942.5	8816.4	6327.9	3714		2318.8	1193.5	2318.8	1735.5	1344		818.4	10.5	818.4	738.7	684
complete	2	13	52	FEC(DOC)	positive	negative	negative	1	0	4739	1300	4739	4118	2623		1771	680	1771	1420	258		385	0	385	710	688
complete	0		55	FEC(DOC)	negative	negative	negative	3	0	2112	2673	2112	2080	5135		1029.6	577.5	1029.6	1360	650		128.7	19.8	128.7	440	455
complete	0		57	FEC(DOC)	negative	negative	negative	3	17	3155.6	1608	3155.6	4002	3662.4		1205.4	672	1205.4	870	991.2		357.7	24	357.7	696	744.8
complete	0		60	FEC(DOC)	positive	negative	negative	3	0	2790	1824	2790	1980	1050		1790	1089	1790	1665	950		290	9	290	630	400
complete	0		61	FEC(DOC)	negative	negative	positive	3	0	2796.8	656	2796.8	1392	2257.2		1412.2	912	1412.2	957	881.6		230	16	230	406	551
complete	0		61	FEC(DOC)	negative	negative	negative	3	21	2919.2	671	2919.2	1680	2061		893.8	418	893.8	532	672		229.6	0	229.6	336	189
complete	0		62	FEC(DOC)	negative	negative	negative	3	0	2641.5	1134	2641.5	1118	1092		1390.5	903	1390.5	1118	567		153	21	153	260	357
complete	0		62	FEC(DOC)	positive	positive	negative	1	7	7155	1977.8	7155	3619.2	2236		1404	864.2	1404	1612.4	1075		324	0	324	551	516
complete	0		67	FEC(DOC)	negative	negative	negative	3	16	4848.4	1625	4848.4	6968	3400		1502.8	750	1502.8	1664	750		258.4	25	258.4	624	650
reduction	0		67	FEC(DOC)	negative	negative	negative	3	0	3582.8	1298	3582.8	4875	4288		1282.6	783.2	1282.6	1575	896		286.2	19.8	286.2	600	576
complete	0		67	FEC(DOC)	negative	negative	negative	2	0	5321.8	1350	5321.8	4108	4071		2287.8	1080	2287.8	2686	1380		483.8	10	483.8	869	966
complete	0		67	FEC(DOC)	negative	negative	negative	3	1	3267	1802.5	3267	4116	1728		2739	1610	2739	2856	2496		462	28	462	1092	432
complete	0		68	FEC(DOC)	negative	negative	negative	3	11	4042.4	1581	4042.4	3416.4	2772		1822.8	1457	1822.8	1450.8	1323		210.8	31	210.8	291.2	328.5
delay	1	12	70	FEC(DOC)	negative	negative	negative	3	4	5527.8	2624	5527.8	2254	2852		2199.5	1353	2199.5	1813	1058		381.8	41	381.8	441	460
delay	1	14	75	FEC(DOC)	negative	negative	negative	2	7	4465.5	1392	4465.5	5544	4739.6		1326	792	1326	2079	1312.4		318.5	0	318.5	693	659.6
complete	0		59	FEC(DOC)	positive	positive	negative	2	15	2975.5	1122	2975.5	3685	3024		2194.5	1034	2194.5	2010	960		269.5	44	269.5	469	624
complete	0		60	FEC(DOC)	negative	negative	negative	3	23	2578.4	1472	2578.4	2091	2112		1500.4	729.1	1500.4	1026.8	512		149.6	29.9	149.6	251.6	512
complete	0		73	FEC(DOC)	negative	negative	negative	2	12	2835	3770	2835	3169.8	3819		1835	1170	1835	1684.8	1185.6		230	20	230	507.6	666.9
complete	0		58	FEC(DOC)	negative	negative	negative	3	8	1488	837.2	1488	2964	4562.8		868	533.4	868	1352	1482.4		279	9.8	279	832	707.2
complete	0		57	FEC(DOC)	positive	positive	negative	2	2	6384	3547.2	6384	4903.8	9090		1503.6	1137.6	1503.6	1036.2	303		445.2	38.4	445.2	607.2	606
complete	0		50	FEC(DOC)	positive	positive	positive	1	0	4250.4	1798.5	4250.4	5250	2352		2687.3	1306.8	2687.3	1650	1728		315.7	9.9	315.7	450	528
complete	3	13	77	FEC(DOC)	negative	negative	negative	2	8	2268	1731.9	2268	2784	3196.8		1583.4	469.2	1583.4	1440	825.6		260.4	9.2	260.4	528	648
complete	3	8	55	FEC	negative	negative	negative	3	0	1526.4	1972	1661.7	1440	1844.1		1481.6	841	962.8	962.8	648		163.2	29	258.1	273.6	170.1
complete	0		44	FEC	negative	negative	negative	3	0	3326.4	1158	4154	2542	3238.3		1674	768	1612	1612	1393.9		264.6	10	434	410	604.2
complete	0		47	FEC	negative	negative	negative	3	0	3326.4	2649.2	3906	2501	3238.3		1674	858.4	1612	1612	1393.9		264.6	11.1	434	410	604.2
complete	0		67	FEC	positive	negative	negative	3	0	3646.2	1288	4422	3835	3795		1793.6	897	1452	1452	990		212.4	46	528	767	660
hypocycle	3	11	78	FEC	negative	negative	negative	2	12	4870.9	3740	6603	11026	0		1319.9	484	930	930			422.1	44	279	894	0
complete	0		56	FEC	negative	negative	negative	3	0	3980.4	2120.4	2891	2240	1995		1891	1371.6	1666	1666	1120		198.4	18	343	360	350
complete	0		52	FEC	negative	negative	negative	3	1	4168.4	1248	3339	1564	2171.4		2169.2	1056	2268	2268	1339.8		367.2	24	630	510	604.8
complete	0		70	FEC	negative	negative	negative	3	13	3052.8	1200	2457	2460	2201		1334.4	640	1209	1209	589		220.8	20	234	369	279

## Sheet: Sheet3
									t
